# Supplementary material for: Ultrasound-Assisted Extraction of Paeonol from Moutan Cortex: Purification and Component Identification of Extract
Source: Molecules. 2024 Jan 28;29(3):622. doi: 10.3390/molecules29030622 (PMC10856641; doi:10.3390/molecules29030622)
Supplement: Supplementary file 1 [file molecules-29-00622-s001.zip]

Archive with 1 entries (1 files):
- molecules-2798650-supplementary.pdf
